# Supplementary material for: Genomic Characterization and Transcriptomic Analysis of the Phycobilisome Linker Proteins Family in Pyropia haitanensis
Source: Int J Mol Sci. 2026 May 15;27(10):4408. doi: 10.3390/ijms27104408 (PMC13208050; doi:10.3390/ijms27104408)
Supplement: Supplementary file 1 [file ijms-27-04408-s001.zip]

Archive with 1 entries (1 files):
- ijms-4115773-supplementary.pdf
